# Supplementary material for: Uncovering the Complexity Mechanism of Different Formulas Treatment for Rheumatoid Arthritis Based on a Novel Network Pharmacology Model
Source: Front Pharmacol. 2020 Jul 10;11:1035. doi: 10.3389/fphar.2020.01035 (PMC7365894; doi:10.3389/fphar.2020.01035)
Supplement: Supplementary file 3 [file Table_2.xlsx]

## Sheet: Table S3
Table S2 The number of verificated literatures of known pathogenic genes of RA
	genes	literatures
RA	HLA-DRB1	567
RA	TNF	550
RA	IL6	209
RA	PTPN22	156
RA	IL1B	146
RA	RBM45	121
RA	IL10	96
RA	PADI4	87
RA	CRP	75
RA	IL17A	75
RA	CRYGD	66
RA	IFNG	62
RA	IL1A	62
RA	CXCL8	62
RA	STAT4	55
RA	CTLA4	53
RA	VEGFA	53
RA	IL1RN	50
RA	IL18	46
RA	MTHFR	44
RA	TRAF1	40
RA	HLA-DPB1	34
RA	IL4	34
RA	TNFAIP3	34
RA	CD28	33
RA	IL2	33
RA	IL2RA	33
RA	TLR4	33
RA	CSF2	32
RA	MMP1	32
RA	TNFSF11	32
RA	TP53	30
RA	IRF5	29
RA	TNFRSF11B	28
RA	NFKB1	27
RA	MBL2	26
RA	MMP3	26
RA	PTGS2	26
RA	FOXP3	26
RA	CD40	25
RA	TLR2	25
RA	FCGR3A	24
RA	MIF	24
RA	CCL2	24
RA	TRBV20OR9-2	23
RA	FCGR2A	22
RA	STAT3	22
RA	HLA-C	21
RA	CD14	20
RA	CCR5	20
RA	IL15	20
RA	MMP2	20
RA	MMP9	20
RA	SLC22A4	20
RA	TNFRSF1B	20
RA	VIM	20
RA	FCRL3	20
RA	IL6R	19
RA	MAPK1	19
RA	CXCR4	19
RA	IL23A	19
RA	NLRP3	19
RA	CCR6	18
RA	CIITA	18
RA	FCGR3B	17
RA	ICAM1	17
RA	MMP13	17
RA	VCAM1	17
RA	MIR146A	17
RA	HLA-A	16
RA	ABCB1	16
RA	CCL5	16
RA	SLC11A1	16
RA	TNFRSF1A	16
RA	IL32	16
RA	MAPK14	15
RA	ISG20	15
RA	TGFB1	15
RA	IL22	15
RA	MIR155	15
RA	BCL2	14
RA	CXCL12	14
RA	CD40LG	13
RA	CRH	13
RA	ENO1	13
RA	CXCR3	13
RA	HIF1A	13
RA	CXCL10	13
RA	PRTN3	13
RA	SPP1	13
RA	STAT1	13
RA	TNFSF13B	13
RA	LOC105369230	13
RA	FAS	12
RA	CD68	12
RA	FN1	12
RA	SAA1	12
RA	CDR3	12
RA	IL21	12
RA	CHI3L1	11
RA	CRK	11
RA	ESR1	11
RA	NR3C1	11
RA	HLA-DQB1	11
RA	MMP14	11
RA	COX2	11
RA	NFKBIL1	11
RA	CCL21	11
RA	VDR	11
RA	AIMP2	11
RA	GRAP2	11
RA	AHSA1	11
RA	RNF19A	11
RA	POLDIP2	11
RA	ACAN	10
RA	AGER	10
RA	CD44	10
RA	GPI	10
RA	MEFV	10
RA	PIK3CD	10
RA	PIK3CG	10
RA	PTPN2	10
RA	ZFP36	10
RA	TNFRSF11A	10
RA	MIR223	10
RA	NAT2	9
RA	ACP5	9
RA	RUNX1	9
RA	HMGB1	9
RA	CYR61	9
RA	PDCD1	9
RA	PML	9
RA	MAPK8	9
RA	REL	9
RA	CCL20	9
RA	SELE	9
RA	TAP2	9
RA	TNFSF14	9
RA	TNFSF15	9
RA	ANKRD55	9
RA	AR	8
RA	BLK	8
RA	BSG	8
RA	FOS	8
RA	HLA-DQA1	8
RA	IL2RB	8
RA	IL6ST	8
RA	JUN	8
RA	AFF3	8
RA	LTA	8
RA	OSM	8
RA	SERPINA1	8
RA	PIK3CA	8
RA	PIK3CB	8
RA	PRF1	8
RA	PTPRC	8
RA	TRAF6	8
RA	TYK2	8
RA	VIP	8
RA	TNFRSF14	8
RA	C6orf10	8
RA	IL17C	8
RA	HPGDS	8
RA	MBL3P	8
RA	IL17D	8
RA	IL33	8
RA	LOC102723407	8
RA	ACP1	7
RA	AHR	7
RA	C5	7
RA	MS4A1	7
RA	CDK6	7
RA	FGF2	7
RA	GSTM1	7
RA	HLA-DMB	7
RA	HSPD1	7
RA	IFNA13	7
RA	IGF1	7
RA	IL4R	7
RA	IL7	7
RA	IL13	7
RA	NM	7
RA	PRKCQ	7
RA	RARA	7
RA	SLC19A1	7
RA	THBS1	7
RA	TIMP1	7
RA	TLR3	7
RA	TYMS	7
RA	PADI2	7
RA	CARD8	7
RA	KRT20	7
RA	C5orf30	7
RA	HT	7
RA	WG	7
RA	PARP1	6
RA	ALOX5	6
RA	ANGPT1	6
RA	CAT	6
RA	CDH11	6
RA	CSF1	6
RA	EPHB2	6
RA	F2RL1	6
RA	GZMB	6
RA	HLA-DRB4	6
RA	IGF2	6
RA	MTX1	6
RA	NR4A2	6
RA	PLA2G1B	6
RA	SOD2	6
RA	ZAP70	6
RA	ADIPOQ	6
RA	PTGES	6
RA	DKK1	6
RA	ICOS	6
RA	NOD2	6
RA	MMEL1	6
RA	AGBL2	6
RA	PRAM1	6
RA	TAGAP	6
RA	IL23R	6
RA	NCF1	6
RA	MICA	6
RA	APOE	5
RA	FASLG	5
RA	ATIC	5
RA	PRDM1	5
RA	BTF3P11	5
RA	C3	5
RA	CASP3	5
RA	CD34	5
RA	CDKN1A	5
RA	CDKN2A	5
RA	CCR4	5
RA	CREB1	5
RA	CTGF	5
RA	DHFR	5
RA	EGFR	5
RA	FCGR2B	5
RA	FOXO3	5
RA	FLT1	5
RA	FOSB	5
RA	GSTT1	5
RA	CFH	5
RA	HLA-DMA	5
RA	IFNA1	5
RA	IL16	5
RA	IRAK1	5
RA	KDR	5
RA	KIF5A	5
RA	LPA	5
RA	MPO	5
RA	NOTCH4	5
RA	PLG	5
RA	PON1	5
RA	SAA@	5
RA	TAC1	5
RA	ADAM17	5
RA	TRB	5
RA	VIL1	5
RA	NR1I2	5
RA	SOCS3	5
RA	CD83	5
RA	CLOCK	5
RA	LRPPRC	5
RA	CXCL13	5
RA	FSTL1	5
RA	SIRT1	5
RA	PHF19	5
RA	B3GAT1	5
RA	TREM1	5
RA	BTNL2	5
RA	RETN	5
RA	CXCL16	5
RA	VTCN1	5
RA	NDEL1	5
RA	IL17F	5
RA	SLCO6A1	5
RA	SPRED2	5
RA	LINC01193	5
RA	GSTK1	5
